# Supplementary material for: A novel mechanism of action of HER2 targeted immunotherapy is explained by inhibition of NRF2 function in ovarian cancer cells
Source: Oncotarget. 2016 Oct 4;7(46):75874–901. doi: 10.18632/oncotarget.12425 (PMC5342785; doi:10.18632/oncotarget.12425)
Supplement: Supplementary file 2 [file oncotarget-07-75874-s002.xlsx]

## Sheet: Sheet1
Table S1 Identified common and differentially expressed genes associated with the NRF2 network following immunotherapies on SKOV3 xenograft tumours
AADACL2
AARSD1
ABCA12
ABCA9
ABCB1
ABCB10
ABCB6
ABCB9
ABCC1
ABCC10
ABCC2
ABCC3
ABCC4
ABCC5
ABCF3
ABCG5
ABCG8
ABHD2
ABHD4
ABI2
ABI3BP
ABL1
ACAA2
ACAD8
ACADL
ACADM
ACBD7
ACCN5
ACOX1
ACOX2
ACOXL
ACTG1
ACTN4
ACTR10
ACYP1
ACYP2
ADAM10
ADAM21
ADAM23
ADAMTS18
ADAMTS5
ADCK4
ADCY1
ADCY8
ADCY9
ADCYAP1
ADH5
ADH7
ADHFE1
ADM
ADO
ADORA1
ADORA3
ADRB1
ADRB3
ADSS
AEBP2
AFF4
AFG3L1
AFG3L2
AFP
AGBL4
AGL
AGR2
AHR
AIF1
AIM2
AKAP7
AKR1C1
AKT1
AKT2
AKT3
AKTIP
ALDH1A1
ALDH2
ALDH3A1
ALDH3A2
ALDH3B1
ALDH7A1
ALG11
ALKBH5
ALOX5AP
ALS2
AMIGO1
AMZ2
ANGPT1
ANGPT2
ANGPT4
ANGPTL1
ANGPTL2
ANGPTL6
ANK2
ANKAR
ANKHD1-EIF4EBP3
ANKRD1
ANKRD23
ANKRD28
ANKRD44
ANKRD9
ANXA1
ANXA11
ANXA4
AOX1
AP1S1
AP1S3
APAF1
APCDD1
APH1A
APOA1
APOA1BP
APOA2
APOA4
APOA5
APOB
APOB48R
APOBEC1
APOBEC2
APOBEC3A
APOBEC3B
APOBEC3C
APOBEC3D
APOBEC3F
APOBEC3G
APOBEC3H
APOBEC4
APOC1
APOC2
APOC3
APOC4
APOD
APOE
APOF
APOH
APOL1
APOL2
APOL3
APOL4
APOL5
APOL6
APOLD1
APOM
APOO
APOOL
APPL1
APPL2
APRT
AQP4
AQR
ARAF
AREG
ARFGEF2
ARFRP1
ARHGAP12
ARHGAP18
ARHGAP28
ARHGAP6
ARHGDIB
ARHGEF12
ARL3
ARL4C
ARL6IP5
ARMC1
ARMC7
ARMC9
ARNTL
ARPC1A
ARPC1B
ARPC2
ARSI
ASB1
ASB3
ASF1A
ASL
ASPN
ASPSCR1
ATAD5
ATF1
ATF4
ATG10
ATG16L2
ATG4B
ATIC
ATL3
ATOX1
ATP13A3
ATP1B1
ATP2A1
ATP6V0A1
ATP6V0C
ATP6V0E2
ATP6V1C2
ATP6V1E2
ATP8A2
ATP9A
ATP9B
ATPIF1
ATXN3
B3GALT2
B3GALT5
B3GNT2
B3GNT6
B4GALT6
BAALC
BACH1
BACH2
BAD
BAG3
BARD1
BAX
BBOX1
BBS9
BBX
BCAS1
BCL2L11
BCL2L15
BCL6
BCL9
BCMO1
BCO2
BCS1L
BDKRB2
BDNF
BET1
BIVM
BLCAP
BLM
BLVRA
BLVRB
BMP2
BMP6
BMP7
BMP8A
BMPER
BMPR1A
BMPR1B
BNIP1
BOLL
BRAF
BRCA1
BRCA2
BRP44L
BTBD12
BTC
BTRC
BUB3
BZW1
C1QL4
C1RL
C2
CABC1
CABP2
CACNA1A
CACNA1B
CACNA1C
CACNA1D
CACNA1E
CACNA1F
CACNA1G
CACNA1H
CACNA1I
CACNA1S
CACNA2D1
CACNA2D2
CACNA2D3
CACNA2D4
CACNB1
CACNB2
CACNB3
CACNB4
CACNG1
CACNG2
CACNG3
CACNG4
CACNG5
CACNG6
CACNG7
CACNG8
CALCR
CALCRL
CALM2
CALR3
CAMK1
CAMK2A
CAPN12
CAPN7
CASD1
CASP1
CASP12
CAT
CBARA1
CBFB
CBLC
CBLN1
CBLN2
CBLN4
CBR3
CCDC104
CCDC105
CCDC107
CCDC109B
CCDC123
CCDC53
CCDC80
CCDC86
CCDC88A
CCDC90B
CCDC99
CCL1
CCL24
CCL26
CCND1
CCNG1
CCNG2
CCR6
CCS
CCT8
CD151
CD19
CD207
CD244
CD300E
CD300LG
CD302
CD36
CD40
CD63
CD68
CD82
CDADC1
CDC2
CDC2L6
CDC42BPG
CDC42EP3
CDC42EP5
CDC42SE1
CDC45L
CDCA3
CDCA7L
CDH11
CDH22
CDH6
CDK5R2
CDK5RAP1
CDK7
CDK9
CDKN1A
CDKN1B
CDKN2A
CDKN2B
CDKN3
CDS2
CDX1
CEBPA
CENPF
CEP70
CEP76
CEP97
CETN1
CFB
CFDP1
CGGBP1
CH25H
CHAC1
CHAD
CHD1L
CHD4
CHD9
CHIC2
CHMP4B
CHPT1
CHRNA7
CHST5
CIDEA
CIZ1
CKS1B
CLASP1
CLCC1
CLCF1
CLCN1
CLCN3
CLCN5
CLDN18
CLDN23
CLDN4
CLDN6
CLDN8
CLEC5A
CLEC9A
CLIC4
CLIC5
CLIP1
CLN5
CLN6
CLPTM1
CLPX
CLTC
CMTM7
CNBP
CNIH2
CNIH3
CNKSR3
CNN3
CNOT3
CNP
CNTN1
COL14A1
COL18A1
COL23A1
COL4A1
COL4A2
COL4A6
COLEC11
COMMD6
COPG
COPS5
COPS7A
COPZ2
COQ7
CORO7
COTL1
COX6C
CPA1
CPA2
CPB1
CPNE8
CPSF2
CPSF6
CPT1A
CREBBP
CREG1
CRELD1
CRIP3
CRISP2
CRK
CRP
CRTC1
CRY1
CRY2
CS
CSAD
CSE1L
CSF1
CSF1R
CSF3
CSF3R
CSGALNACT2
CSN1S1
CSNK2A1
CSNK2A2
CST6
CST8
CSTB
CTBS
CTGF
CTNNA1
CTR9
CTSB
CTSC
CTSD
CTSK
CTSO
CTSZ
CUBN
CUL2
CUL7
CXCL10
CXCL2
CXCL5
CXXC1
CXXC5
CYB5R3
CYP1A2
CYP20A1
CYP24A1
CYP2S1
CYP2U1
CYP4B1
CYP7A1
CYP7B1
CYR61
DAAM2
DAD1
DAGLB
DAP
DARS
DAXX
DAZL
DAZL
DBNDD1
DBT
DCLRE1C
DCN
DCTN2
DCTN4
DDC
DDN
DDX19A
DDX19B
DECR2
DENND4C
DET1
DGKI
DHX36
DHX40
DHX57
DIO3
DLG5
DLX2
DLX3
DLX6
DMC1
DMRT3
DNA2
DNAJA2
DNAJA3
DNAJA4
DNAJB1
DNAJB4
DNAJC14
DNAJC5B
DNASE1
DNM2
DOK6
DPF2
DPH5
DPP3
DPP4
DPPA2
DPPA3
DPYS
DRAP1
DRD3
DRD4
DSE
DST
DTNBP1
DTX2
DUOX2
DUOXA2
DUSP1
DUSP2
DUSP3
DUSP4
DUSP5
DUSP5P
DUSP6
DYNC1H1
DYNC1LI2
DYRK3
DZIP1
E2F1
E2F2
EBPL
ECM1
EDEM2
EFCAB4B
EFEMP1
EFHC1
EGF
EGFR
EGLN2
EHD4
EID3
EIF2AK3
EIF2C3
EIF4A2
EIF4E
EIF4E1B
EIF4EBP1
EIF4EBP3
EIF5
EIF5
ELK1
ELK3
ELK4
ELL
ELL3
ELMO3
ELMOD1
ELP3
EMILIN3
ENC1
ENO3
ENO3
ENTPD5
EPHA10
EPHA2
EPHA6
EPHB6
EPHX1
EPO
EPOR
ERAS
ERBB2
ERBB2IP
ERBB3
ERBB4
ERCC6L
EREG
ERGIC1
ERMP1
ERN1
ERO1L
ERP29
ESCO2
ESD
ESM1
ESPL1
ETNK1
ETS1
ETV4
EVI2A
EVI2B
EVX2
EXOC4
EXOC6
EXOSC3
F11
F3
FABP7
FAIM2
FAM102A
FAM111A
FAM119A
FAM120A
FAM124B
FAM129B
FAM19A1
FAM19A3
FAM26D
FAM33A
FAM3A
FAM3B
FAM69A
FAM70B
FASLG
FASN
FASTKD1
FASTKD2
FASTKD3
FAT3
FBF1
FBP2
FBXL19
FBXL21
FBXL3
FBXL5
FBXO15
FBXO25
FBXO30
FBXO31
FBXW8
FCER1A
FECH
FEM1A
FEM1C
FES
FETUB
FGF12
FGFBP1
FGFR1
FGFR2
FGFR3
FGFR4
FGG
FHL2
FHL3
FHOD3
FIGNL1
FKBP11
FKBP14
FKBP1A
FKBP5
FKBP8
FKBPL
FLCN
FLG2
FLI1
FLNC
FLT1
FLT4
FLT4
FLT4
FMN2
FMO1
FMO3
FNBP1
FOLR2
FOS
FOSB
FOSL1
FOSL2
FOXA2
FOXJ2
FOXO1
FOXO3
FOXO4
FPGT
FRAP1
FRMD6
FRS2
FSCN2
FSHB
FSTL1
FTH1
FTL
FTMT
FUBP1
FUK
FURIN
FUT8
FXYD4
FZD2
FZD3
FZD6
FZD7
GAA
GAB1
GAB3
GABARAPL1
GABARAPL2
GADD45GIP1
GAL
GAL3ST1
GAL3ST4
GALM
GALNT2
GALR1
GAPDH
GAS1
GAS2
GAS2L3
GAS8
GAST
GATAD2B
GBE1
GCC2
GCK
GCK
GCLC
GCLM
GCNT2
GCSH
GDI2
GFRAL
GHR
GIGYF1
GIPC2
GJD3
GLB1L
GLG1
GLI2
GLRA3
GLS2
GLT8D3
GM2A
GMCL1
GMEB2
GNA12
GNA14
GNA15
GNAT2
GNG11
GNG12
GNG7
GNGT1
GOLGA2
GPATCH1
GPATCH4
GPC5
GPHN
GPLD1
GPM6A
GPNMB
GPR112
GPR128
GPR132
GPR146
GPR150
GPR174
GPR21
GPR22
GPR25
GPR45
GPR84
GPR98
GPRC5C
GPX1
GPX2
GPX3
GPX4
GPX5
GPX6
GPX7
GRB2
GRINL1A
GRIP2
GRLF1
GRM1
GRPEL2
GRTP1
GSK3A
GSK3B
GSR
GSS
GSTA2
GSTA3
GSTA4
GSTM1
GSTM2
GSTM3
GSTM4
GSTM5
GSTO1
GSTT1
GSX2
GTF2A2
GTF2H5
GTF3A
GTF3C1
GTF3C6
GUCA1B
GULP1
GVIN1
GZMM
H2AFJ
H6PD
HACE1
HAGH
HAPLN2
HAS1
HAT1
HBEGF
HBP1
HCK
HDAC3
HDAC5
HEATR1
HECA
HEPACAM
HERC3
HES1
HEXA
HEXDC
HEY2
HFE
HGD
HGF
HGS
HIATL1
HIC2
HINT1
HINT3
HIST1H1C
HIST1H2AA
HIST1H2BA
HIST1H2BL
HIVEP1
HIVEP2
HLF
HMGA1
HMGB1
HMGB2
HMGCL
HMOX1
HN1L
HNF4G
HNRNPAB
HNRNPU
HOMER3
HOXB4
HOXB5
HOXC12
HOXC13
HOXC5
HOXC6
HOXC6
HOXD10
HOXD11
HOXD12
HOXD13
HPN
HRAS
HRSP12
HS3ST6
HSD11B1
HSD17B6
HSF1
HSF5
HSP90AA1
HSP90B1
HSPA1A
HSPA1B
HSPA4L
HSPB1
HSPB8
HSPD1
HSPE1
HTATIP2
HTR2B
HTRA4
HYOU1
IBTK
ICT1
ID1
ID4
IDH1
IER3
IER3IP1
IFI35
IFI44
IFIT2
IFIT3
IFITM1
IFNAR1
IFNAR2
IFNB1
IFNG
IFT122
IFT57
IFT81
IGF1
IGF1R
IGF2BP1
IGF2BP3
IGSF11
IGSF2
IHH
IK
IKBKB
IKBKG
IL16
IL18BP
IL19
IL1A
IL1B
IL1R1
IL1R2
IL2
IL21
IL21R
IL2RA
IL2RB
IL2RG
IL3
IL33
IL3RA
IL4
IL4R
IL6
IL6R
IL7
IL7R
IL8RB
ILF3
IMPA2
IMPACT
IMPG2
INS
INSIG2
INS-IGF2
INSR
INTS6
INTS7
IPO13
IPO9
IPP
IQGAP3
IQWD1
IRF1
IRF4
IRS1
IRS2
ITGA2B
ITGAX
ITGB2
ITPKC
JAG1
JAK1
JAK2
JAK3
JPH1
JUN
JUNB
JUND
KAZALD1
KCNAB1
KCNE4
KCNH3
KCNJ15
KCNJ8
KCNMB1
KCNMB2
KCNMB4
KCNN2
KCNQ5
KCNS3
KCNT2
KCNV1
KCTD13
KCTD19
KDELR2
KDR
KEAP1
KEL
KIF26B
KIF2A
KIF2C
KIF5A
KIF5B
KIF5C
KIF6
KIF7
KIFC1
KIFC3
KIT
KITLG
KLC1
KLC1
KLHDC1
KLHDC6
KLHDC8A
KLHL2
KLHL21
KLHL23
KLHL30
KLK14
KLRG1
KLRG2
KPNA4
KRAS
KRR1
KRT14
KRT16
KRT16
KRT17
KRT28
KRT39
KRT4
KRT77
KRT8
KRT83
KRT9
KRTAP1-3
KRTAP9-3
L3MBTL3
LAMA4
LAMA5
LAMB1
LAMB2
LAMB3
LAMB4
LAMC1
LAMC2
LAMC3
LAMP1
LAPTM4B
LARP6
LARP7
LARS
LASS2
LAT
LAYN
LBH
LCOR
LDHD
LEMD2
LGALS9
LGI1
LGR6
LHFPL4
LIF
LIFR
LIMCH1
LIMS2
LIN9
LIPI
LMF1
LMNA
LMNA
LMOD2
LNPEP
LNX1
LONRF2
LOXHD1
LOXL2
LOXL3
LPHN2
LPL
LRBA
LRBA
LRGUK
LRIG1
LRIG3
LRP4
LRP8
LRRC40
LRRC4C
LRRC59
LRRC8E
LRRFIP2
LRTM2
LSM14A
LSP1
LY96
LYPLAL1
LYSMD3
LYZL6
MAB21L2
MACF1
MACROD1
MAFF
MAFG
MAFK
Magmas
MAGOHB
MAL
MAL2
MAMDC2
MAML1
MANBA
MANBAL
MAP2K1
MAP2K2
MAP2K3
MAP2K7
MAP3K13
MAP3K3
MAP3K4
MAP3K7IP1
MAP3K9
MAPK1
MAPK10
MAPK3
MAPK3
MAPK4
MAPK6
MAPK8
MAPK8IP3
MAPK9
MAPKAP1
MAPRE2
MAPT
MAPT
MAST2
MAT2A
MATN2
MATN3
MAZ
MBD2
MBD4
MBNL2
MC3R
MCC
MCEE
MCM6
MCOLN2
MDFIC
MDH1B
MDM2
MED4
MEF2D
MEGF9
MEIS1
MET
METAP1
METRN
METTL1
METTL3
METTL8
MFSD5
MFSD9
MGAM
MGAT5
MGEA5
MGST1
MGST2
MINA
MINPP1
MIXL1
MKNK2
MLANA
MLF1IP
MLH3
MLKL
MLLT6
MLPH
MLYCD
MMD
MMP19
MMP24
MMP9
MMRN2
MOBKL2B
MOCS1
MORC3
MOS
MOSC1
MPEG1
MPHOSPH10
MPHOSPH8
MPHOSPH9
MPI
MPP1
MPP4
MRAS
MREG
MRGPRD
MRGPRX1
MRPL10
MRPL13
MRPL14
MRPL32
MRPL33
MRPL33
MRPL38
MRPS10
MRPS17
MRPS18A
MRPS18B
MRPS26
MRPS27
MRVI1
MRVI1
MSH6
MSTN
MT3
MTBP
MTIF3
MTTP
MTUS1
MTX1
MUM1
MXRA7
MYC
MYH4
MYL6
MYL6
MYO1B
MYO5C
MYOZ3
MYPN
MYST1
N6AMT2
NALCN
NAT5
NAV2
NBR1
NBR1
NBR1
NCBP1
NCF2
NCK1
NCKAP1
NCOA6
NCOR1
NDEL1
NDRG3
NDST3
NDUFA5
NDUFB3
NDUFB4
NDUFB4
NDUFC1
NDUFC2
NDUFV3
NEFH
NEK6
NETO2
NEUROG2
NEXN
NF1
NFAT5
NFE2L1
NFE2L2
NFKB1
NFKBIZ
NGF
NGFR
NGLY1
NINJ1
NKAIN3
NLK
NLRP3
NLRP3
NMB
NME4
NMRAL1
NMT1
NOG
NOTCH1
NOTCH3
NOTO
NOX3
NPNT
NQO1
NR1D2
NR1I2
NR3C1
NRAS
NRG1
NRG3
NRG4
NRXN3
NT5C2
NT5C3
NTF3
NTRK1
NTRK2
NTSR1
NUDT12
NUDT13
NUF2
NUMA1
NUMB
NUP153
NUP205
NUP43
NUP50
NUP88
NUP98
OAT
OC90
OCLN
ODF1
ODF4
OGDH
OIT3
OLFM2
OLFML2B
OLIG2
ORAI1
ORC2L
ORMDL2
ORMDL3
OSBP
OSBPL1A
OSBPL7
OSGEPL1
OSGIN1
OSM
OSMR
OTOR
OVOL2
PACRG
PACS2
PAFAH1B1
PAIP1
PAIP1
PAK1
PAK1IP1
PAK2
PAK4
PAK6
PALB2
PAM
PANX1
PAPD5
PAPOLB
PAPSS2
PARD6G
PARK2
PARP10
PARP16
PARP8
PAX3
PAX4
PBX1
PCBP2
PCBP2
PCCB
PCDH7
PCDHB11
PCDHB5
PCDHB6
PCGF2
PCNP
PCOLCE2
PCYT1A
PDC
PDCD1
PDCD1LG2
PDDC1
PDE1A
PDE7A
PDE7A
PDE7A
PDGFA
PDGFB
PDGFC
PDGFD
PDGFD
PDGFRA
PDGFRB
PDHB
PDIA4
PDK1
PDK2
PDK3
PDK4
PDLIM7
PDZD2
PDZRN4
PDZRN4
PEBP1
PEF1
PELI3
PET112L
PFDN4
PFKM
PFKP
PFN2
HOM-TES-103
PFTK2
PFTK2
PGA5
PGAM1
PGAM5
PGAP1
PGD
PGF
PGM2
PGM5
PGS1
PHF15
PHF17
PHF20
PHIP
PHKA1
PHKG1
PHLDA1
PHLDB2
PHYHD1
PHYHIPL
PI4KB
PIAS1
PIAS3
PIGK
PIGL
PIGN
PIGT
PIK3AP1
PIK3C2A
PIK3C2B
PIK3C2G
PIK3C3
PIK3CA
PIK3CB
PIK3CD
PIK3CG
PIK3IP1
PIK3R1
PIK3R2
PIK3R3
PIK3R4
PIK3R5
PIM1
PIP4K2B
PITPNA
PITPNM1
PITRM1
PIWIL4
PKD1
PKHD1L1
PKM2
PKP1
PKP2
PLA2G12A
PLA2G4A
PLA2G4B
PLA2G4E
PLA2G6
PLAUR
PLCB3
PLCG1
PLCL1
PLEK
PLEK2
PLEKHH2
PLK3
PLN
PMF1
PNKD
PNN
PNPLA8
PNPO
POFUT1
POLA2
POLG
POLR1A
POLR2A
POLR2J
POLR2L
POLR3G
POM121
POMP
PON1
POP1
POP7
PPA2
PPARD
PPARG
PPBP
PPCS
PPCS
PPIE
PPM1E
PPP1R10
PPP1R12B
PPP1R14B
PPP1R14D
PPP1R1C
PPP1R3A
PPP1R8
PPP1R9B
PPP4R1
PPP6C
PQLC3
PRC1
PRDM10
PRDM9
PRDX1
PRDX6
PREPL
PRIM1
PRKAA1
PRKAB1
PRKACB
PRKAR2B
PRKCA
PRKCD
PRKCDBP
PRKCI
PRKCSH
PRKD3
PRL
PRLR
PROCR
PRPF18
PRPF4
PRR13
PRR15
PRRG4
PRRG4
PRRT1
PRRX1
PRRX2
PRSS2
PSMA2
PSMA5
PSMA8
PSMB3
PSMB4
PSMB5
PSMC1
PSMD1
PSMD11
PSMD5
PSMD6
PSME1
PSME2
PSME4
PSMF1
PSMG2
PSPC1
PTCD1
PTCD3
PTGER4
PTGES
PTGES2
PTGFR
PTGIR
PTGIS
PTH2R
PTK2
PTN
PTPLAD1
PTPLAD2
PTPRA
PTPRB
PTPRCAP
PTPRJ
PTPRM
PTPRS
PTPRZ1
PTRF
PTTG1IP
PUS10
PUS7
PVRL4
PXT1
PYGO2
QTRTD1
R3HDM2
R3HDML
RAB11FIP5
RAB17
RAB18
RAB32
RAB3D
RAB40C
RAB7L1
RABEP1
RABL5
RAC1
RAD50
RAF1
RAI1
RALB
RANBP10
RANGAP1
RAP1A
RAP1B
RARA
RARRES2
RASA1
RASA2
RASGRF1
RASGRF1
RASGRF2
RASGRP1
RASGRP2
RASGRP3
RASGRP4
RASGRP4
RASSF6
RAVER1
RAX
RB1CC1
RBL1
RBL1
RBM11
RBM25
RBM43
RBMS1
RBMS2
RBPMS2
RCOR3
RCVRN
RDBP
RDH10
RECK
RECQL
REEP1
RELA
RELL2
RELN
RENBP
REST
RFESD
RFTN1
RFTN2
RFX3
RFX5
RGL1
RGMB
RGS1
RGS10
RGS14
RGS3
RHAG
RHBDD1
RHBDF2
RHOD
RHOQ
RHOV
RINT1
RIT1
RMI1
RNASE12
RND3
RNF10
RNF11
RNF138
RNF139
RNF141
RNF149
RNF183
RNF216
RNF217
RNF4
RNPS1
RNPS1
ROBO1
ROCK1
ROCK2
ROCK2
ROPN1L
RORA
ROS1
RPA1
RPA1
RPAP1
RPH3A
RPIA
RPL10A
RPL35A
RPL7
RPL8
RPN2
RPS14
RPS21
RPS27
RPS3A
RPS6
RPS6KA2
RPS6KB1
RPS6KB2
RPS7
RRAS
RRAS2
RRH
RRM2
RSF1
RTKN
RTN4
RUFY4
RUNX2
RUSC2
RWDD1
RXRA
RXRB
RXRG
SAA2
SAAL1
SAFB
SALL2
SAPS2
SASS6
SBNO1
SBNO2
SC4MOL
SCAMP1
SCG5
SCN4A
SCPEP1
SCYL1
SCYL3
SDCCAG8
SDPR
SEC16B
SEC63
SECISBP2
SELL
SEMA3E
SEMA5A
SEMA6D
SEPW1
SERINC2
SERPINB13
SERPINB9
SERPINE1
SERTAD3
SF3A3
SF4
SFN
SFRS11
SFRS15
SFRS2IP
SFRS3
SFRS5
SFT2D1
SFXN5
SGOL2
SGSM3
SH2D4B
SH2D5
SH3BP5
SH3GLB1
SH3RF2
SHB
SHC1
SHC2
SHC3
SHC4
SHISA4
SIAH2
SIGIRR
SIL1
SIL1
SIM2
SIRT4
SIRT7
SKAP2
SLC11A1
SLC11A2
SLC12A1
SLC12A6
SLC14A1
SLC16A6
SLC16A9
SLC17A4
SLC19A2
SLC1A4
SLC20A1
SLC22A12
SLC22A5
SLC23A1
SLC23A1
SLC24A6
SLC25A12
SLC25A13
SLC25A25
SLC25A26
SLC25A28
SLC25A33
SLC25A38
SLC27A1
SLC2A1
SLC30A10
SLC30A5
SLC31A1
SLC35D1
SLC35D2
SLC35E4
SLC36A3
SLC36A3
SLC37A3
SLC38A6
SLC38A7
SLC39A10
SLC39A4
SLC3A1
SLC44A2
SLC44A3
SLC45A4
SLC46A3
SLC4A5
SLC4A9
SLC6A15
SLC6A17
SLC6A18
SLC6A5
SLC6A6
SLC6A9
SLC7A11
SLC7A7
SLC9A1
SLCO2A1
SLMAP
SLPI
SMAD3
SMAD7
SMAP1
SMAP2
SMARCA2
SMARCA4
SMARCAL1
SMARCC2
SMC4
SMC5
SMG1
SMNDC1
SMOX
SMPD4
SMPDL3A
SMYD1
SMYD4
SNAP25
SNAP29
SNAPC3
SNAPC5
SNF1LK2
SNF8
SNRPB2
SNRPG
SNTA1
SNX1
SNX13
SNX19
SNX22
SNX24
SNX32
SNX4
SNX7
SOAT1
SOAT2
SOAT2
SOCS5
SOCS6
SOD1
SOD2
SORD
SOS1
SOS2
SOX17
SP1
SPAG1
SPAG7
SPAG9
SPAG9
SPARC
SPATA13
SPATA2
SPATA4
SPATC1
SPATS2
SPCS2
SPG11
SPG20
SPHK1
SPINK6
SPIRE1
SPIRE2
SPNS1
SPO11
SPRED1
SPRED2
SPRR1A
SPRR2B
SPRR2E
SPRR2F
SPRR3
SQRDL
SQSTM1
SRC
SRF
SRP19
SRP9
SRPRB
SRXN1
SSH3
SSR3
SSTR3
ST18
ST3GAL1
ST3GAL2
ST3GAL3
ST5
ST6GAL1
STAB2
STARD13
STARD7
STAT4
STAT5A
STAU1
STAU2
STC1
STC2
STEAP2
STK10
STK16
STK31
STK33
STK40
STMN1
STON1
STON1-GTF2A1L
STRA8
STRN3
STX16
STX17
STX1A
STX6
STXBP5
STYX
SUB1
SUCLA2
SVEP1
SVOP
SYK
SYNPO2
SYT1
SYT2
SYT4
SYTL2
SYVN1
TACR2
TAF13
TALDO1
TANC1
TARS
TASP1
TAT
TATDN3
TAX1BP1
TBC1D23
TBC1D2B
TBC1D4
TBC1D8
TBCE
TBCEL
TBK1
TCEA2
TCEAL5
TCF4
TCP11
TDH
TEK
TERF1
TES
TEX10
TEX15
TEX261
TFB2M
TFPI
TG
TGFA
TGFA
[truncated: 251 more rows]
