# Supplementary material for: A novel mechanism of action of HER2 targeted immunotherapy is explained by inhibition of NRF2 function in ovarian cancer cells
Source: Oncotarget. 2016 Oct 4;7(46):75874–901. doi: 10.18632/oncotarget.12425 (PMC5342785; doi:10.18632/oncotarget.12425)
Supplement: Supplementary file 3 [file oncotarget-07-75874-s003.xlsx]

## Sheet: Sheet1
Table S2 Significantly down-regulated and up-regulated genes within the NRF2 network genes following the different immunotherapies (p≤0.05)
Trastuzumab down-regulated		Trastuzumab up-regulated		Trastuzumab down-regulated		Trastuzumab up-regulated		Combination down-regulated		Combination up-regulated
ACOX2		ACAA2		ABCB6		ABL1		ADAM10		ABCC1
ACYP2		ADCY1		ADHFE1		AIM2		ADAM23		ADCY1
ADAMTS5		ALDH3A1		AFG3L1		ALDH2		ADAMTS5		AFG3L1
AFG3L1		ALDH3A2		AGL		APOBEC2		ADM		AGR2
AP1S3		ANK2		AKTIP		APOC1		ADSS		AKT1
APOE		APOBEC2		ALDH7A1		APRT		AGL		ALDH3A1
ARNTL		APOBEC3G		ALS2		ARFGEF2		AIM2		ALDH3A2
ASL		BBOX1		ANK2		ARPC1A		AKT3		APOBEC2
ATG4B		BCAS1		APOBEC3F		BAG3		AKTIP		APOBEC3B
ATIC		BLCAP		APPL1		BLCAP		ALDH7A1		APOBEC3F
ATP1B1		BMP7		ARHGAP12		BLM		ALS2		APOBEC3H
B3GALT5		C1QL4		ARNTL		BNIP1		ANKRD1		APRT
B4GALT6		CABC1		ASB3		BUB3		APOL3		ARAF
BDNF		CACNA1F		ATP6V1C2		C2		APOL6		ARPC1A
BLM		CACNA1G		ATPIF1		CACNA1F		APPL1		ASPSCR1
BZW1		CACNA1H		B3GALT5		CACNA1G		ARNTL		ATP6V0C
CALM2		CASP1		B4GALT6		CALCRL		ARPC2		ATP6V0E2
CCDC104		CCNG2		BAALC		CASP1		ASB3		ATP6V1C2
CCDC123		CCR6		BBS9		CCDC86		ATP1B1		ATP6V1E2
CCDC88A		CD151		BIVM		CCL26		B3GALT5		ATP9A
CD300LG		CD36		CACNA2D3		CD151		B4GALT6		ATPIF1
CDCA3		CD63		CACNB2		CD36		BAALC		BACH1
CDCA7L		CD82		CCDC104		CD40		BAD		BAG3
CDH11		CDKN1A		CCDC109B		CD68		BARD1		BBOX1
CDK5RAP1		CEBPA		CCDC123		CD82		BCL2L15		BLCAP
CDKN3		CNIH2		CD300LG		CDKN1A		BCL6		BMP6
CENPF		CNP		CDADC1		CDKN2A		BDNF		BMP7
CMTM7		COQ7		CDK5RAP1		CLDN23		BIVM		BMP8A
CPSF6		CRY2		CENPF		CREBBP		BLM		CABC1
CRY1		CSTB		CEP70		CSF1		BNIP1		CACNA1H
CSE1L		CYP2S1		CHD9		CSF1R		BUB3		CACNA2D1
CSGALNACT2		DBNDD1		CLPX		CSNK2A2		BZW1		CACNA2D2
CYP20A1		DHX57		CPSF6		CSTB		C2		CACNB4
DCLRE1C		DST		CRELD1		CTNNA1		CABP2		CACNG5
DNA2		DUSP5P		CTSK		CTSB		CACNA1B		CAMK1
EIF5		DZIP1		DET1		CYP2S1		CACNG8		CBARA1
ENC1		EPOR		DNA2		DDX19A		CALM2		CD36
ENO3		ERBB3		EFHC1		DNAJA3		CCDC123		CD82
EPHA2		ETNK1		EIF2AK3		DNAJB1		CCDC80		CDKN1A
ERCC6L		FAM124B		ENO3		DNAJB12		CCDC88A		CEBPA
ERP29		FBXO15		EVI2B		DST		CD300LG		CGGBP1
EVX2		FMO3		EVX2		DTNBP1		CD40		CLCN3
FAM33A		FOXA2		EXOC6		DUSP1		CD68		CLDN23
FBXL21		FOXO1		FAM111A		DUSP4		CDH6		CMTM7
FBXW8		FSCN2		FBXL21		EDEM2		CDK7		CNOT3
FGG		GABARAPL1		FECH		EIF5		CDKN3		COLEC11
FSTL1		GNA15		FEM1C		ELK3		CDS2		COPS7A
FUT8		GPR98		FGF12		ELP3		CFB		COQ7
GCK		GPX2		FOLR2		ERBB3		CKS1B		CORO7
GCNT2		GSTA2		GAS2		F3		CLIC4		CRY2
GLB1L		GSTM1		GCC2		FAM124B		CLPX		CS
GNG11		GSTM2		GLT8D3		FEM1A		CNBP		CSNK2A2
GPATCH4		GSTM3		GPR25		FGFBP1		CNN3		CXXC1
GSR		GUCA1B		GRIP2		FHL2		CNTN1		CYP2S1
HAT1		HBEGF		GRPEL2		FOS		CPSF6		DAP
HEATR1		HOXC6		GSR		FOSL1		CREG1		DBNDD1
HEXA		HPN		GSTM1		FRMD6		CSE1L		DBT
HMGA1		IFT122		GSTM4		FRS2		CUBN		DDC
HSD17B6		IGSF11		GUCA1B		FTL		CXCL2		DECR2
HSF5		IL33		HECA		GAL		CXXC5		DNAJA3
IDH1		IL6R		HERC3		GAS1		DAD1		DPP4
IFIT3		JUN		HMGB2		GCNT2		DARS		DST
IGF1		KCNH3		HNRNPU		GM2A		DHX40		DUSP6
IGF2BP3		KCNMB1		HOXB5		GNA15		DNAJB4		DYNC1H1
IL21R		KCNN2		HOXC5		GPR22		DSE		EDEM2
JAK1		KRT14		HSD17B6		GPX1		DUSP1		EGLN2
KCNAB1		KRT16		IDH1		GPX2		ENC1		ELMO3
KDELR2		KRT17		IGF2BP3		GPX4		ENO3		EPHA6
KITLG		KRT77		IGSF2		GSK3B		EPHA2		EPHX1
KRR1		LIMS2		IK		HBEGF		ETS1		ERBB2
LAMB1		LNX1		IQWD1		HEPACAM		F3		ERBB2IP
LAMC1		LOXL2		KCNMB4		HMOX1		FAM33A		ERBB3
LAMC3		LOXL3		KCTD13		HSF1		FBXL21		ETNK1
LAPTM4B		LRIG1		KIF5C		HSPA1A		FBXO30		FAIM2
LIMCH1		LRIG3		KIF6		HSPA1B		FEM1C		FAM120A
LONRF2		LRRFIP2		KIT		HSPB1		FGFBP1		FAM124B
LPHN2		LYSMD3		KRTAP9-3		HSPB8		FHL2		FAM19A3
LRP8		MAP2K3		L3MBTL3		IER3		FHOD3		FEM1A
MACF1		MAP3K13		LAPTM4B		IFI35		FKBP14		FGFR3
MAPK1		MFSD9		LARP7		IFNAR2		FOS		FKBPL
MAPK9		MPP4		LARS		IFT81		FRMD6		FMO3
MAPRE2		MRPS26		LAT		IL1A		FSTL1		FNBP1
MAT2A		MSTN		LCOR		IL2RB		FTL		FOXA2
MGEA5		NAV2		LIMCH1		IL4R		FUT8		FOXO1
MLKL		NDEL1		LPHN2		IL6R		GAPDH		FSCN2
MMD		NFE2L2		LPL		ITPKC		GBE1		FZD7
MMP19		NINJ1		LRBA		JUN		GCSH		GABARAPL1
MMRN2		NRG4		MAPK10		JUNB		GDI2		GAS2
MPHOSPH9		ORMDL3		MDH1B		KCNQ5		GNG11		GLS2
MRPL33		PACRG		METTL3		KEAP1		GPATCH4		GMEB2
MRPS27		PAK6		MGEA5		KLHL21		GPM6A		GNA14
MTBP		PARD6G		MLANA		KRT16		GRPEL2		GPNMB
MXRA7		PDE1A		MTBP		KRT17		GTF3A		GPR128
NDUFB4		PDGFB		NPNT		KRT8		HAT1		GPR22
NEXN		PKP1		NT5C2		LAMB3		HEATR1		GPR98
NFKBIZ		PLEKHH2		NUP43		LAMC2		HES1		GPRC5C
NGF		PRKCD		PAK1		MACF1		HMGB1		GPX2
NPNT		PRRX2		PAM		MAP2K3		HNRNPU		GPX4
NT5C2		RAB17		PCOLCE2		MAP3K9		HSD11B1		GRTP1
NUF2		RAB40C		PDGFRA		MAPK1		HSD17B6		GSR
NUP205		RAC1		PFKM		MBD2		HSP90AA1		GSS
OSGEPL1		RASSF6		PFN2		MLPH		HSP90B1		GSTA2
OSMR		RBL1		PHF17		MMP19		IBTK		GTF3C1
PANX1		RHBDF2		PHIP		MOCS1		ID1		HAGH
PARP8		RNF183		PIK3R1		MPHOSPH8		IDH1		HBEGF
PDGFC		ROBO1		PIK3R5		MRPS26		IER3		HDAC5
PDLIM7		RPS6KA2		PLA2G4B		MRVI1		IER3IP1		HGD
PDZD2		RTKN		PNN		MTX1		IFIT2		HOXC6
PGD		RXRA		PPCS		MYC		IFITM1		HPN
PHF17		SCPEP1		PRKAA1		NAV2		IFNAR2		HSPB1
PHLDA1		SEPW1		PRKCI		NBR1		IFT81		HSPB8
PHLDB2		SERINC2		PRL		NFE2L2		IK		IFT122
PIK3CG		SFN		PRSS2		NFKB1		IL6		IL6R
PIK3IP1		SMPDL3A		PTGIR		NINJ1		INSIG2		JUN
PIK3R5		SMPDL3A		PTH2R		NMT1		ITGB2		KCNH3
PNN		SSH3		PTPLAD1		NQO1		JAG1		KEAP1
POLR3G		ST6GAL1		RECK		NRG1		JAK1		KLHL21
POP1		STC2		REEP1		PACRG		JUNB		KRT16
PPARG		STEAP2		RHBDF2		PAK2		KCNT2		KRT17
PRC1		STK31		RHOV		PAK6		KDELR2		LAMC3
PRDX1		SYK		RIT1		PARD6G		KITLG		LAMP1
PRKCI		TFPI		RPIA		PGAM1		KRR1		LASS2
PSMD1		TGM3		RPS6KB1		PLEK2		LAMC1		LDHD
PSME1		TGM5		SC4MOL		PNPO		LAMC2		LNPEP
PSME2		TMEM154		SECISBP2		PRDX1		LARP6		LOXL3
PTGFR		TMEM159		SF4		PRKCD		LARS		LRIG1
PTPLAD1		TMEM37		SKAP2		PROCR		LBH		MAL
RASGRP3		TRIM15		SLC14A1		PSMF1		LPHN2		MANBA
RBMS1		TRIM37		SLC36A3		PTCD1		LRP8		MAP2K3
RBMS2		TRIM7		SLC37A3		RASSF6		MACF1		MAP3K7IP1
RDH10		TSPAN9		SLC39A10		RBL1		MAPK1		MAPK4
RECK		TSPO		SMAD3		RXRA		MATN3		MGST2
RFTN1		UGT1A6		SMAP1		SAPS2		MCM6		MLLT6
RGS10		USP21		SMAP2		SERINC2		MCOLN2		MLYCD
RPIA		WNT3A		SMARCA2		SERPINE1		MDFIC		MMP24
SAA2		136 genes		SMG1		SFN		MED4		MMP9
SC4MOL				SNX1		SHB		MLANA		MOBKL2B
SDPR				SOAT1		SIGIRR		MOCOS		MRPS26
SF3A3				SOCS5		SIRT7		MPHOSPH10		MRVI1
SHC4				SPIRE1		SLC20A1		MPHOSPH8		MSTN
SIGIRR				SRC		SLC25A25		MPHOSPH9		MTX1
SKAP2				STC1		SLC25A28		MRPL32		NCOA6
SLC30A10				STEAP2		SLC46A3		MRPL33		NCOR1
SLC6A15				STRA8		SLC7A7		MSH6		NEK6
SLC6A9				STX16		SORD		MT3		NINJ1
SMARCA2				TANC1		SOX17		MTBP		NMRAL1
SMC4				TBC1D4		SPHK1		MYL6		NOTCH1
SMG1				TBC1D8		SRXN1		MYO1B		NRG4
SOAT1				TBK1		SSH3		MYPN		OSBP
SOCS5				TEK		SYK		N6AMT2		OVOL2
SPARC				TMEM106B		SYNPO2		NAV2		PACS2
SPRED1				TMEM194		TBC1D23		NCBP1		PARP10
STARD7				TMEM30A		THBS1		NCF2		PCBP2
STRA8				TMEM33		TICAM1		NDUFA5		PCDHB5
SUCLA2				TOM1L1		TIPRL		NFE2L2		PDE1A
SYTL2				TPM1		TIRAP		NFKBIZ		PIAS3
TARS				TRIM2		TKT		NPNT		PIGT
TBC1D4				TRIT1		TMC6		NR3C1		PITRM1
TBCE				TRPC6		TNFAIP2		NRG1		PKHD1L1
TJP1				TSC22D3		TRIM15		NT5C2		PKP2
TMEM106B				TXNRD2		TRIM47		NUDT12		PLEKHH2
TMEM209				UBE2D2		TRIM7		NUMB		PNKD
TMEM33				UBL3		TSPO		NUP205		PNPO
TMEM64				UBR5		TUBB1		NUP50		PRKAB1
TXNRD1				VAV3		TXN		OAT		PRKCD
TYW1				VCPIP1		TXNDC5		OSBPL1A		PRR13
UBR5				VPS36		UGT1A6		OSGEPL1		PRRX2
UGDH				VPS45		USF1		OSMR		PSMF1
WWC1				WNT5A		USP10		PANX1		RAB17
YWHAB				ZBTB20		VASN		PARP8		RAB3D
YWHAE				ZFP36		VCAM1		PCOLCE2		RAB40C
ZFR				173 genes		VCP		PDE7A		RANGAP1
ZFYVE19						VPS33A		PDGFC		RASSF6
ZWINT						WNT3A		PDK3		RBMS2
175 genes						YWHAB		PDLIM7		RHBDF2
						YWHAH		PEF1		RNF11
						177 genes		PGAM1		RNF183
								PHLDA1		ROPN1L
								PHLDB2		RTKN
								PIK3AP1		RTN4
								PIK3IP1		RXRA
								PIK3R2		SEPW1
								PIK3R5		SERINC2
								PLA2G12A		SH2D5
								PLA2G4E		SH3BP5
								PLEK2		SHB
								POMP		SIGIRR
								PPP1R8		SLC25A28
								PPP4R1		SLC35D2
								PRDX1		SLC3A1
								PRKCDBP		SLC44A2
								PRKCI		SLC44A3
								PROCR		SLC45A4
								PRPF18		SLC9A1
								PSME1		SLPI
								PSME2		SMAP2
								PTGIS		SMARCC2
								PTN		SMOX
								PTPLAD1		SMPDL3A
								PTTG1IP		SNX32
								PUS7		SORD
								RAB18		SOX17
								RAB32		SPATS2
								RABEP1		SPNS1
								RAC1		SPRED2
								RAP1B		SPRR2E
								RASGRP3		SRC
								RBMS1		SRXN1
								RECK		SSH3
								RECQL		ST6GAL1
								RFTN1		STEAP2
								RIT1		STK31
								RND3		STK40
								RNF149		STXBP5
								RNF217		SYK
								ROS1		SYT1
								RPIA		SYVN1
								RPS6KB1		TALDO1
								RRAS2		TFPI
								RUNX2		TGM3
								SC4MOL		TICAM1
								SCYL3		TKT
								SERTAD3		TMC6
								SFN		TMEM101
								SH3RF2		TMEM154
								SKAP2		TMEM159
								SLC25A25		TMEM205
								SLC36A3		TMEM37
								SLC39A10		TMEM63A
								SLC4A5		TPCN1
								SLC7A7		TRIM10
								SMAD7		TRIM15
								SNAP25		TRPC6
								SNF1LK2		TRRAP
								SNRPB2		UBR4
								SNX4		USP10
								SNX7		USP21
								SOAT1		VARS
								SOCS5		VASN
								SOD2		VCP
								SPARC		VEGFB
								SPG20		VPS18
								SPINK6		VPS33A
								SPRED1		YWHAZ
								SQRDL		ZFAND5
								STARD13		247 genes
								STAU2
								STC1
								STRA8
								SUCLA2
								SYTL2
								TARS
								TAX1BP1
								TBC1D4
								TCP11
								TES
								TGFA
								TGM5
								THBS1
								TIPRL
								TMEM120A
								TMEM22
								TMEM33
								TNFRSF1A
								TPM1
								TPM4
								TRIM16
								TRIM37
								TRIM6
								TRIT1
								TSC22D3
								TSPAN2
								TUBB3
								TXN
								TXNDC2
								UBB
								UBE2E1
								UBE2L3
								UBE2V2
								UBR5
								UGDH
								USP25
								USPL1
								VCPIP1
								VEGFA
								YAF2
								YEATS4
								ZDHHC20
								298 genes
